# Supplementary material for: Perturbations in Microbial Communities at Hydrothermal Vents of Panarea Island (Aeolian Islands, Italy)
Source: Biology (Basel). 2025 Jan 17;14(1):86. doi: 10.3390/biology14010086 (PMC11761264; doi:10.3390/biology14010086)
Supplement: Supplementary file 1 [file biology-14-00086-s001.zip]

Archive with 1 entries (1 files):
- biology-3365727-supplementary.pdf
